# Supplementary material for: Ecological factors and morphological traits are associated with repeated genomic differentiation between lake and stream stickleback
Source: Philos Trans R Soc Lond B Biol Sci. 2019 Jun 3;374(1777):20180241. doi: 10.1098/rstb.2018.0241 (PMC6560272; doi:10.1098/rstb.2018.0241)
Supplement: Supplementary Table 1 [file rstb20180241supp1.xlsx]

## Sheet: Sheet1
Category	Sub-Category	Factor	log_Bayes_Factor	Bayes_Factor	Spearman's_rho
Abiotic	NA	mean.DO.percent	10.4541	34687.7	0.315665
Abiotic	NA	mean.cond.uS	15.1938	3.96819e+06	0.378859
Abiotic	NA	mean.temp.C	8.93006	7555.75	0.323124
Abiotic	NA	mean.Salinity.ppt	13.7669	952542	0.3984
Abiotic	NA	mean.percent.canopy.cover	10.2039	27007.8	0.318484
Diet	NA	Plant.material	9.20691	9965.75	0.313394
Diet	NA	Filamentous.Algae	18.0239	6.72455e+07	0.3768
Diet	NA	Harpactacoid	13.1005	489177	0.350324
Diet	NA	Calanoid	13.1934	536794	0.32513
Diet	NA	Cyclopoid	12.9451	418775	0.352865
Diet	NA	diatoms	13.2333	558679	0.441865
Diet	NA	Ostracods	12.1308	185498	0.31773
Diet	NA	Bosmina	11.9857	160450	0.280665
Diet	NA	Chydorus	10.4376	34119.4	0.318524
Diet	NA	Daphnia	11.4708	95875.9	0.32353
Diet	NA	Diaphonosoma	10.1566	25760.6	0.30193
Diet	NA	Polyphemus	15.9179	8.18587e+06	0.34613
Diet	NA	Holopediidae	9.50452	13420.3	0.371465
Diet	NA	Sididae	45.4714	5.59741e+19	0.516065
Diet	NA	chironomidae	9.40722	12176	0.322259
Diet	NA	Ceratopogonid	12.2292	204677	0.345065
Diet	NA	Tanyderidae	8.61571	5517.66	0.3364
Diet	NA	Tipulidae	8.48902	4861.12	0.365994
Diet	NA	tabinidae	13.5993	805590	0.399389
Diet	NA	Empididae	10.3105	30045.6	0.3022
Diet	NA	Ephydridae	9.72412	16715.9	0.347589
Diet	NA	Clams	10.4403	34210.2	0.310994
Diet	NA	leptodoridae	15.4295	5.02276e+06	0.368578
Diet	NA	Amphizoidae	11.6666	116613	0.366789
Diet	NA	Fish.Egg	6.70343	815.195	0.2696
Diet	NA	Insect.eggs	18.3471	9.29024e+07	0.332259
Diet	NA	Gammarus	5.98388	396.979	0.284454
Diet	NA	Trichoptera	12.2337	205598	0.316259
Diet	NA	heliopsychidae	10.481	35633.1	0.3964
Diet	NA	Molinnadae	8.08657	3250.52	0.367724
Diet	NA	Rhyacophiladae.Caddisfly.larvae	8.08862	3257.19	0.283065
Diet	NA	Coleoptera	7.02166	1120.65	0.360918
Diet	NA	Plecoptera	9.87244	19388.6	0.30213
Diet	NA	Baetis.Spp	12.7077	330288	0.32253
Diet	NA	Hydracarina	8.48526	4842.86	0.296189
Diet	NA	Dixidae	11.0185	60992.1	0.3486
Diet	NA	Polycentropodidae	9.29084	10838.2	0.408259
Diet	NA	Nematocera.Pupae.Diptera.family.unidentifiable	12.6387	308273	0.317465
Diet	NA	Diptera.adult	12.9406	416908	0.310865
Diet	NA	Megaloptera	16.4976	1.46162e+07	0.3156
Diet	NA	Seed.Pod	8.40929	4488.59	0.289394
Diet	NA	Collembola	8.82561	6806.34	0.282665
Diet	NA	dameselfly.larvae	10.8909	53687.2	0.3116
Diet	NA	Snail.Shells	7.02953	1129.5	0.3656
Diet	NA	Trichoptera.final	12.5683	287291	0.335465
Morphology	Armor	dorsal.spine.1	16.0107	8.98188e+06	0.368659
Morphology	Armor	dorsal.spine.2	14.4415	1.87006e+06	0.34613
Morphology	Swimming	dorsal.fin	13.383	648897	0.333865
Morphology	Other	caudal.depth	36.364	6203871949365757	0.480865
Morphology	Swimming	anal.fin	17.9054	5.97327e+07	0.382707
Morphology	Swimming	pect.fin.insertion	15.1961	3.97717e+06	0.354
Morphology	Other	body.depth	23.6099	1.79321e+10	0.442
Morphology	Feeding	mouth	16.7769	1.9324e+07	0.350183
Morphology	Other	snout	10.8375	50893.5	0.289848
Morphology	Other	eye.diam	12.2627	211648	0.318594
Morphology	Other	head.len	12.1801	194878	0.288665
Morphology	Swimming	pect.fin.area	12.1604	191075	0.338065
Morphology	Feeding	buccal.cavity.length	19.128	2.02851e+08	0.352
Morphology	Feeding	gape.width	18.1751	7.82219e+07	0.384059
Morphology	Other	body.width.midbody	13.3046	599973	0.363394
Morphology	Armor	pelvic.girdle.length	20.7873	1.06613e+09	0.388518
Morphology	Other	body.width.anal1	12.4211	247977	0.32693
Morphology	Other	mass	20.6518	9.31037e+08	0.410237
Morphology	Armor	Left.Side.Plate.Count	17.0434	2.52251e+07	0.346118
Morphology	Feeding	Right.side.gill.raker.number	31.8627	6.88341e+13	0.45213
Morphology	Feeding	Length.longest.raker	12.5281	275979	0.296194
Morphology	Feeding	raker.density	39.9627	2.26776e+17	0.501994
Morphology	Armor	mean.pelvic.spine.length	14.6418	2.28487e+06	0.331865
Morphology	Feeding	jaw.opening.in.lever.length	20.4794	7.83601e+08	0.403594
Morphology	Feeding	jaw.closing.in.lever.length	17.276	3.18322e+07	0.335865
Morphology	Feeding	jaw.out.lever.length	13.9797	1.17839e+06	0.323518
Morphology	Feeding	epaxial.area	10.1784	26327.8	0.331065
Morphology	Feeding	outlever.neurocranium	13.7581	944178	0.306065
Morphology	Feeding	inlever.epaxial.height	21.7588	2.81675e+09	0.428789
Morphology	Feeding	KT.fixed.link	8.57759	5311.28	0.278924
Morphology	Feeding	KT.coupler.link	10.3744	32030.4	0.301124
Morphology	Feeding	KT.input.link	12.6004	296671	0.339
Morphology	Feeding	KT.output.link	12.5522	282719	0.338259
Morphology	Feeding	KT.diagonal	10.1483	25547.9	0.30613
