# Supplementary material for: Ecological factors and morphological traits are associated with repeated genomic differentiation between lake and stream stickleback
Source: Philos Trans R Soc Lond B Biol Sci. 2019 Jun 3;374(1777):20180241. doi: 10.1098/rstb.2018.0241 (PMC6560272; doi:10.1098/rstb.2018.0241)
Supplement: Supplementary Table 3 [file rstb20180241supp3.xlsx]

## Sheet: Sheet1
Linkage Group	Number of Windows	P Value	Category
1	5	0.461154	Abiotic
2	3	0.778422	Abiotic
3	2	0.752425	Abiotic
4	3	0.866513	Abiotic
5	1	0.889311	Abiotic
6	5	0.205179	Abiotic
7	10	0.00929907	Abiotic
8	4	0.344965	Abiotic
9	2	0.829617	Abiotic
10	2	0.777122	Abiotic
11	0	1	Abiotic
12	3	0.607939	Abiotic
13	3	0.666633	Abiotic
14	2	0.755524	Abiotic
15	5	0.117588	Abiotic
16	5	0.153385	Abiotic
17	3	0.476152	Abiotic
18	2	0.79952	Abiotic
19	0	1	Abiotic
20	3	0.60374	Abiotic
21	0	1	Abiotic
1	33	0.923608	Morphology
2	29	0.928507	Morphology
3	11	0.990601	Morphology
4	89	0.00769923	Morphology
5	0	1	Morphology
6	7	1	Morphology
7	134	9.999e-05	Morphology
8	39	0.289971	Morphology
9	33	0.569143	Morphology
10	14	0.981702	Morphology
11	24	0.413359	Morphology
12	46	0.146385	Morphology
13	44	0.294671	Morphology
14	8	0.9994	Morphology
15	28	0.530447	Morphology
16	23	0.819418	Morphology
17	22	0.762624	Morphology
18	22	0.865113	Morphology
19	16	0.746525	Morphology
20	66	0.00469953	Morphology
21	14	0.528847	Morphology
1	36	0.437656	Diet
2	26	0.80122	Diet
3	9	0.993501	Diet
4	44	0.249175	Diet
5	8	0.974003	Diet
6	25	0.462754	Diet
7	54	0.00659934	Diet
8	23	0.548245	Diet
9	22	0.673033	Diet
10	13	0.956504	Diet
11	11	0.850715	Diet
12	23	0.592941	Diet
13	33	0.19678	Diet
14	10	0.990801	Diet
15	26	0.172883	Diet
16	23	0.471753	Diet
17	17	0.727227	Diet
18	28	0.214879	Diet
19	11	0.817618	Diet
20	28	0.278772	Diet
21	24	0.00509949	Diet
1	36	0.405659	Repeatability
2	26	0.850715	Repeatability
3	9	0.9995	Repeatability
4	44	0.128787	Repeatability
5	8	0.636936	Repeatability
6	25	0.30157	Repeatability
7	54	0.577042	Repeatability
8	23	0.0165983	Repeatability
9	22	0.167783	Repeatability
10	13	0.520548	Repeatability
11	11	0.0427957	Repeatability
12	23	0.158484	Repeatability
13	33	0.59574	Repeatability
14	10	0.951805	Repeatability
15	26	0.721728	Repeatability
16	23	1	Repeatability
17	17	0.278472	Repeatability
18	28	0.973503	Repeatability
19	11	0.953005	Repeatability
20	28	0.146185	Repeatability
21	24	0.0214978	Repeatability
